# Supplementary material for: Changes in Soil Organic Carbon Fractions and Fungal Communities, Subsequent to Different Management Practices in Moso Bamboo Plantations
Source: J Fungi (Basel). 2022 Jun 16;8(6):640. doi: 10.3390/jof8060640 (PMC9225535; doi:10.3390/jof8060640)
Supplement: Supplementary file 1 [file jof-08-00640-s001.zip]

Archive with 1 entries (1 files):
- jof-1704382-supplementary.pdf
